# Supplementary material for: An Update on the Efficacy of Single and Serial Intravenous Ketamine Infusions and Esketamine for Bipolar Depression: A Systematic Review and Meta-Analysis
Source: Brain Sci. 2023 Dec 2;13(12):1672. doi: 10.3390/brainsci13121672 (PMC10741553; doi:10.3390/brainsci13121672)
Supplement: Supplementary file 1 [file brainsci-13-01672-s001.zip]

Archive with 1 entries (1 files):
- brainsci-2722059-supplementary.pdf
